# Supplementary material for: 2,2′-Dichloro-1,1′-[(propane-1,3-diyldi­oxy)bis­(nitrilo­methyl­idyne)]dibenzene
Source: Acta Crystallogr Sect E Struct Rep Online. 2008 Jul 19;64(Pt 8):o1532. doi: 10.1107/S1600536808021739 (PMC2962157; doi:10.1107/S1600536808021739)
Supplement: Supplementary file 2 [file e-64-o1532-Isup2.hkl]

# 
# h,k,l, Fc-squared, Fo-squared, sigma(Fo-squared) and status flag 
# 
data_I
_shelx_title ' 080609b in P2(1)2(1)2' 
_shelx_refln_list_code          4 
_shelx_F_calc_maximum       80.39 
_exptl_crystal_F_000       364.00 
_reflns_d_resolution_high  0.8406 
 
loop_ 
 _symmetry_equiv_pos_as_xyz 
 'x, y, z' 
 '-x, -y, z' 
 '-x+1/2, y+1/2, -z' 
 'x+1/2, -y+1/2, -z' 
 
_cell_length_a     6.5218 
_cell_length_b    28.5856 
_cell_length_c     4.5120 
_cell_angle_alpha  90.000 
_cell_angle_beta   90.000 
_cell_angle_gamma  90.000 
 
_shelx_F_squared_multiplier     1.000 
 
loop_ 
 _refln_index_h 
 _refln_index_k 
 _refln_index_l 
 _refln_F_squared_calc 
 _refln_F_squared_meas 
 _refln_F_squared_sigma 
 _refln_observed_status 
   2   0   0     4506.24     4386.69     63.48 o 
   4   0   0       22.04       26.43      4.97 o 
   6   0   0       24.73       34.91      7.06 o 
   1   1   0       78.91       74.17      1.31 o 
   2   1   0     1263.69     1241.31     12.64 o 
   3   1   0       35.36       34.12      1.67 o 
   4   1   0      489.12      488.87      8.33 o 
   5   1   0       13.34       17.38      2.10 o 
   6   1   0       21.18       16.30      2.96 o 
   7   1   0       88.50       85.84     11.13 o 
   0   2   0       99.04       96.00      2.73 o 
   1   2   0     2301.47     2306.50     44.49 o 
   2   2   0        1.43       -0.48      0.50 o 
   3   2   0       27.44       29.98      1.59 o 
   4   2   0        2.38        3.24      1.17 o 
   5   2   0       99.16       93.57      3.32 o 
   6   2   0        0.45        2.50      2.16 o 
   7   2   0        4.17        4.07      5.18 o 
   1   3   0     4772.79     4470.80     48.85 o 
   2   3   0      111.86      110.95      2.19 o 
   3   3   0       58.03       58.43      2.22 o 
   4   3   0      291.07      286.60      5.52 o 
   5   3   0       12.78       11.44      1.86 o 
   6   3   0      172.75      172.15      6.07 o 
   7   3   0        6.55        7.91      6.03 o 
   0   4   0      736.34      729.78     15.55 o 
   1   4   0      191.70      188.50      3.35 o 
   2   4   0       37.76       34.43      1.26 o 
   3   4   0      207.93      216.45      3.82 o 
   4   4   0        2.40        3.51      1.19 o 
   5   4   0        7.23       10.80      1.97 o 
   6   4   0      260.57      270.25      7.69 o 
   7   4   0        9.18       10.53      5.65 o 
   1   5   0     1259.04     1216.59     25.11 o 
   2   5   0      900.87      918.90     12.70 o 
   3   5   0     1628.19     1662.47     17.24 o 
   4   5   0       27.70       27.17      1.92 o 
   5   5   0      225.35      219.85      5.21 o 
   6   5   0       53.83       60.17      7.08 o 
   7   5   0       34.01       40.65      8.54 o 
   0   6   0      590.44      595.26      9.97 o 
   1   6   0     6462.96     6335.99     73.72 o 
   2   6   0      163.02      155.76      3.61 o 
   3   6   0      135.31      138.18      3.02 o 
   4   6   0        9.42        7.43      1.26 o 
   5   6   0      298.51      302.08      7.52 o 
   6   6   0        5.35       13.44      3.44 o 
   7   6   0        7.23       11.90      5.67 o 
   1   7   0      142.65      139.00      3.09 o 
   2   7   0      265.69      264.96      5.12 o 
   3   7   0      989.17      972.01     11.12 o 
   4   7   0      243.27      252.03      4.68 o 
   5   7   0       21.04       22.36      2.88 o 
   6   7   0       35.33       45.06      8.66 o 
   7   7   0        1.10       -0.85      5.04 o 
   0   8   0      696.83      766.04     12.85 o 
   1   8   0     1176.02     1144.23     13.02 o 
   2   8   0       41.59       38.25      3.09 o 
   3   8   0     1149.02     1168.62     17.86 o 
   4   8   0      304.03      281.11      5.04 o 
   5   8   0        0.83        3.09      1.79 o 
   6   8   0      137.77      143.58      8.27 o 
   7   8   0       20.76       18.54      4.38 o 
   1   9   0       57.10       50.90      1.75 o 
   2   9   0      449.23      465.82      9.52 o 
   3   9   0      319.64      301.40      7.85 o 
   4   9   0       37.30       41.34      2.39 o 
   5   9   0      296.42      260.97      7.00 o 
   6   9   0        0.23        4.78      2.76 o 
   7   9   0        1.95        2.10      3.16 o 
   0  10   0     3963.00     4049.51     59.09 o 
   1  10   0      144.63      143.33      2.97 o 
   2  10   0       58.31       61.69      2.46 o 
   3  10   0       48.45       46.40      3.38 o 
   4  10   0       69.96       69.70      2.77 o 
   5  10   0        3.13        4.62      2.34 o 
   6  10   0       16.25       19.14      4.14 o 
   7  10   0       21.92       15.57      4.07 o 
   1  11   0      195.81      175.64      3.45 o 
   2  11   0      872.69      852.54     12.81 o 
   3  11   0      279.51      276.37      6.21 o 
   4  11   0      207.61      200.32      7.20 o 
   5  11   0        0.55       -2.26      1.79 o 
   6  11   0       19.21       18.04      4.01 o 
   7  11   0        1.06       -1.16      3.09 o 
   0  12   0     1675.59     1724.90     27.37 o 
   1  12   0      253.34      256.66      4.50 o 
   2  12   0      143.97      137.39      7.80 o 
   3  12   0      169.12      179.39      4.94 o 
   4  12   0        7.16        3.86      3.27 o 
   5  12   0        0.54        0.49      2.00 o 
   6  12   0        0.02        2.53      5.04 o 
   7  12   0        1.48        1.32      3.12 o 
   1  13   0      200.55      207.48      4.36 o 
   2  13   0      421.24      390.63      6.37 o 
   3  13   0      195.68      216.47      5.59 o 
   4  13   0      167.15      153.95      6.19 o 
   5  13   0        0.24        0.04      2.07 o 
   6  13   0        6.65        7.26      3.05 o 
   7  13   0        4.33        8.93      3.86 o 
   0  14   0      492.24      465.07      9.93 o 
   1  14   0      375.45      376.72      6.10 o 
   2  14   0      235.57      230.06      4.63 o 
   3  14   0      102.26       94.83      4.97 o 
   4  14   0       19.04       21.48      3.25 o 
   5  14   0       87.66       91.95      5.83 o 
   6  14   0       86.42       77.43      9.42 o 
   7  14   0        0.98        0.07      2.88 o 
   1  15   0      200.12      197.67      4.18 o 
   2  15   0       30.13       27.36      3.16 o 
   3  15   0      438.24      449.99      9.77 o 
   4  15   0      108.83      103.90      5.24 o 
   5  15   0        2.17        0.68      2.16 o 
   6  15   0       24.52       32.87      4.80 o 
   0  16   0     1048.39     1203.11     21.18 o 
   1  16   0      661.74      688.98      9.75 o 
   2  16   0       23.42       26.95      3.83 o 
   3  16   0       16.23       25.06      4.52 o 
   4  16   0        8.53        4.52      3.13 o 
   5  16   0       38.01       47.82      5.00 o 
   6  16   0        0.34       -2.12      2.52 o 
   1  17   0      104.48      122.19      3.38 o 
   2  17   0      100.61       96.20      3.06 o 
   3  17   0      403.08      368.12      8.32 o 
   4  17   0        0.07       -0.91      1.93 o 
   5  17   0       24.55       25.11      6.57 o 
   6  17   0        0.60        0.72      2.82 o 
   0  18   0      670.41      707.20     18.73 o 
   1  18   0       47.75       50.62      2.33 o 
   2  18   0      208.28      195.82      7.45 o 
   3  18   0      165.42      165.49      6.67 o 
   4  18   0        0.26       -1.42      1.98 o 
   5  18   0        1.61        2.27      2.62 o 
   6  18   0        0.29        3.65      5.35 o 
   1  19   0      447.22      465.10      7.82 o 
   2  19   0       43.91       44.38      2.48 o 
   3  19   0      273.75      268.56      8.72 o 
   4  19   0       10.68        6.59      2.77 o 
   5  19   0       37.09       44.10      8.22 o 
   6  19   0        0.08       -0.86      3.21 o 
   0  20   0        8.77        6.05      2.00 o 
   1  20   0      855.19      870.41     12.33 o 
   2  20   0       46.12       46.80      3.62 o 
   3  20   0      141.98      144.71      6.40 o 
   4  20   0       12.46       17.11      3.60 o 
   5  20   0       20.45       20.91      5.73 o 
   6  20   0       37.14       37.21      5.67 o 
   2  21   0      656.22      640.90     12.28 o 
   3  21   0        1.90        1.87      2.25 o 
   4  21   0        0.81        0.21      2.29 o 
   5  21   0        0.23       -0.76      2.74 o 
   6  21   0       19.97       14.25      4.46 o 
   0  22   0      364.36      367.46     10.06 o 
   1  22   0       14.24       12.42      1.90 o 
   2  22   0      261.13      271.53      9.26 o 
   3  22   0       85.31       75.93      8.19 o 
   4  22   0        0.53       -1.40      2.34 o 
   5  22   0       24.26       16.86      4.19 o 
   1  23   0        1.09        1.00      1.44 o 
   2  23   0        0.36        5.16      2.07 o 
   3  23   0        7.03        7.01      2.96 o 
   4  23   0       14.77       20.11      4.09 o 
   5  23   0       67.06       70.11      6.89 o 
   0  24   0       75.31       71.48      4.42 o 
   1  24   0       24.85       24.71      3.16 o 
   2  24   0       25.69       23.10      3.69 o 
   3  24   0       72.77       71.10     10.00 o 
   4  24   0        9.85       17.10      3.94 o 
   5  24   0        0.02        2.97      3.38 o 
   1  25   0        9.64        8.03      2.40 o 
   2  25   0       70.76       70.00      5.14 o 
   3  25   0        2.80        3.50      2.86 o 
   4  25   0      454.69      426.40     15.70 o 
   5  25   0        6.35        7.97      3.80 o 
   0  26   0      273.95      280.36     16.11 o 
   1  26   0        0.47       -1.35      1.82 o 
   2  26   0       90.51       81.73      5.69 o 
   3  26   0      113.04       97.50      6.09 o 
   4  26   0       65.40       81.84      6.86 o 
   5  26   0       27.47       35.10      8.30 o 
   1  27   0       23.17       24.82      4.78 o 
   2  27   0        2.69        3.16      2.59 o 
   3  27   0      179.66      176.05      8.11 o 
   4  27   0        4.34        8.92      5.37 o 
   0  28   0       28.99       36.69      8.79 o 
   1  28   0       45.36       48.11      6.06 o 
   2  28   0       28.83       30.38     10.39 o 
   3  28   0       47.93       49.07      6.54 o 
   4  28   0        3.01        2.07      3.30 o 
   1  29   0        3.16        3.86      2.61 o 
   2  29   0        0.06        1.07      2.98 o 
   3  29   0       18.46       14.23      3.79 o 
   4  29   0        0.94       -1.09      2.84 o 
   0  30   0       34.11       38.43      9.07 o 
   1  30   0      110.01       95.60      6.06 o 
   2  30   0       18.31       15.29      4.07 o 
   3  30   0       49.53       55.56      6.40 o 
   1  31   0       15.51       28.57      7.77 o 
   2  31   0        0.18        1.65      2.89 o 
   3  31   0       25.72       22.32      7.47 o 
   0  32   0       44.63       54.82     11.03 o 
   1  32   0       22.64       37.99      9.00 o 
   2  32   0       13.76       10.77      3.68 o 
   1  33   0       36.91       51.35     10.67 o 
   0  34   0        1.16        2.58      7.01 o 
   0   0   1       39.55       37.28      2.85 o 
   1   0   1      415.21      418.34      9.14 o 
   2   0   1        3.54        5.03      0.82 o 
   3   0   1      193.77      200.56      4.03 o 
   4   0   1       27.80       32.77      2.00 o 
   5   0   1      427.31      444.98      9.87 o 
   6   0   1       35.36       28.89      4.80 o 
   7   0   1        0.27       -6.15      5.16 o 
  -7   1   1        0.56        3.76      3.52 o 
  -6   1   1        6.98        7.69      3.36 o 
  -5   1   1       93.03       96.32      6.19 o 
  -4   1   1      156.65      153.34      3.57 o 
  -3   1   1      363.81      386.85      6.70 o 
  -2   1   1      463.77      476.68      6.16 o 
  -1   1   1      713.28      719.47      8.15 o 
   0   1   1      784.46      756.27     13.23 o 
   1   1   1      735.59      748.04     12.56 o 
   2   1   1      489.30      504.83      6.44 o 
   3   1   1      362.39      383.31      8.41 o 
   4   1   1      155.83      144.37      3.58 o 
   5   1   1       93.46      101.01      4.48 o 
   6   1   1        6.40        3.03      2.59 o 
   7   1   1        0.56       -2.76      5.12 o 
  -7   2   1        3.02        3.55      3.58 o 
  -6   2   1      112.13      103.37      6.23 o 
  -5   2   1       88.12       82.39      4.88 o 
  -4   2   1      347.92      355.70      6.32 o 
  -3   2   1      315.87      329.59      7.75 o 
  -2   2   1     1255.06     1284.31     13.50 o 
  -1   2   1     2670.09     2604.10     22.95 o 
   0   2   1     2630.15     2502.76     37.72 o 
   1   2   1     2703.72     2638.87     39.07 o 
   2   2   1     1253.52     1265.44     15.02 o 
   3   2   1      322.10      338.71      5.36 o 
   4   2   1      349.96      362.56      6.10 o 
   5   2   1       89.14       87.53      3.17 o 
   6   2   1      109.73      101.29      4.93 o 
   7   2   1        2.85       -2.47      5.55 o 
  -7   3   1        1.09        0.96      3.27 o 
  -6   3   1       21.00       15.17      4.26 o 
  -5   3   1      312.17      316.64     15.17 o 
  -4   3   1      397.75      416.68      8.67 o 
  -3   3   1      914.76      921.22     10.62 o 
  -2   3   1     1019.65     1047.25     14.35 o 
  -1   3   1     4737.23     4539.89     62.42 o 
   0   3   1     3078.08     3112.44     54.24 o 
   1   3   1     4760.04     4516.70    180.17 o 
   2   3   1     1026.69     1050.77     17.42 o 
   3   3   1      920.08      915.52     11.03 o 
   4   3   1      402.05      423.41      7.51 o 
   5   3   1      314.34      305.95      6.05 o 
   6   3   1       19.80       22.26      3.35 o 
   7   3   1        0.98       -5.12      4.87 o 
  -7   4   1       14.15       12.94      3.95 o 
  -6   4   1       15.50       15.89      3.93 o 
  -5   4   1      103.86      104.37      5.86 o 
  -4   4   1       40.89       41.66      3.34 o 
  -3   4   1       68.10       77.51      3.15 o 
  -2   4   1      248.07      262.28      4.71 o 
  -1   4   1     6061.54     5655.21     52.22 o 
   0   4   1      474.34      492.74     10.25 o 
   1   4   1     6032.04     5695.95    132.03 o 
   2   4   1      236.81      263.46      6.25 o 
   3   4   1       64.67       71.26      3.49 o 
   4   4   1       38.12       41.42      2.24 o 
   5   4   1      101.70      100.12      3.40 o 
   6   4   1       15.76       19.41      3.36 o 
   7   4   1       14.23       12.92      7.01 o 
  -7   5   1        2.57        0.73      3.32 o 
  -6   5   1      109.92      102.60      8.55 o 
  -5   5   1       49.98       54.53      5.35 o 
  -4   5   1       20.00       23.66      2.90 o 
  -3   5   1      419.12      457.50     10.56 o 
  -2   5   1      172.48      180.19      4.14 o 
  -1   5   1     1801.37     1803.97     68.95 o 
   0   5   1     3946.47     3677.52     44.09 o 
   1   5   1     1789.89     1772.92     33.25 o 
   2   5   1      171.03      179.58      5.98 o 
   3   5   1      434.78      467.64     18.34 o 
   4   5   1       19.03       20.75      1.92 o 
   5   5   1       52.70       57.93      2.98 o 
   6   5   1      109.59      108.70      5.11 o 
   7   5   1        2.63        1.83      4.74 o 
  -7   6   1       29.17       30.06      5.21 o 
  -6   6   1       15.82       15.84      3.80 o 
  -5   6   1       25.00       25.50      4.00 o 
  -4   6   1      184.38      175.81      5.65 o 
  -3   6   1      124.85      153.68      8.37 o 
  -2   6   1      484.42      517.51     20.33 o 
  -1   6   1        6.01        5.94      1.27 o 
   0   6   1      908.05      875.45     11.08 o 
   1   6   1        2.95        4.26      1.63 o 
   2   6   1      470.78      512.43     10.46 o 
   3   6   1      120.59      126.83      8.57 o 
   4   6   1      179.73      168.21      5.58 o 
   5   6   1       25.94       28.70      2.42 o 
   6   6   1       16.01       21.11      3.05 o 
   7   6   1       29.99       41.26      7.80 o 
  -7   7   1       21.48       30.12      5.35 o 
  -6   7   1        6.97        3.27      2.87 o 
  -5   7   1       57.01       59.80      4.97 o 
  -4   7   1       13.70       14.99      4.08 o 
  -3   7   1       88.93       80.51      3.83 o 
  -2   7   1      363.45      371.64     17.87 o 
  -1   7   1     1606.09     1552.61     31.51 o 
   0   7   1      668.33      686.60     14.43 o 
   1   7   1     1590.74     1679.13     43.34 o 
   2   7   1      369.71      409.37      9.11 o 
   3   7   1       86.78       80.69      3.70 o 
   4   7   1       12.93       11.05      1.81 o 
   5   7   1       55.98       56.22      3.19 o 
   6   7   1        7.41        5.20      4.52 o 
   7   7   1       21.10       18.42      6.45 o 
  -7   8   1       30.33       29.63      6.78 o 
  -6   8   1       11.91       11.04      3.57 o 
  -5   8   1       23.20       23.85      6.07 o 
  -4   8   1       24.42       22.33      3.44 o 
  -3   8   1      301.43      304.81     11.38 o 
  -2   8   1     1114.92     1185.20     50.34 o 
  -1   8   1      901.88      854.68     14.59 o 
   0   8   1      256.08      266.34      4.45 o 
   1   8   1      882.59      915.89     27.34 o 
   2   8   1     1114.09     1251.25     21.54 o 
   3   8   1      301.75      309.94      7.95 o 
   4   8   1       26.55       32.11      2.75 o 
   5   8   1       23.27       23.53      2.65 o 
   6   8   1       11.78        8.17      2.69 o 
   7   8   1       29.45       33.80      7.85 o 
  -7   9   1       19.27       22.19      4.75 o 
  -6   9   1       25.05       30.85      4.75 o 
  -5   9   1       14.51       14.75      3.31 o 
  -4   9   1       78.07       83.85      4.91 o 
  -3   9   1      133.99      126.00      5.61 o 
  -2   9   1      520.41      534.07     26.03 o 
  -1   9   1       63.59       59.85      2.49 o 
   0   9   1     1737.26     1750.95     50.75 o 
   1   9   1       67.08       68.17      3.70 o 
   2   9   1      516.69      560.46     13.90 o 
   3   9   1      132.13      131.08      4.99 o 
   4   9   1       77.87       82.06      3.73 o 
   5   9   1       15.78       18.03      2.44 o 
   6   9   1       24.85       28.08      3.59 o 
   7   9   1       19.59       15.03      6.59 o 
  -7  10   1        3.27        5.37      3.87 o 
  -6  10   1       17.93       31.81      4.86 o 
  -5  10   1       33.78       39.37      4.77 o 
  -4  10   1       67.62       68.41     12.47 o 
  -3  10   1      172.66      183.16     11.19 o 
  -2  10   1      577.89      577.97     23.31 o 
  -1  10   1      260.20      249.67      5.48 o 
   0  10   1     1327.01     1290.63     43.04 o 
   1  10   1      259.10      256.68      7.92 o 
   2  10   1      578.08      616.90      9.60 o 
   3  10   1      175.32      179.91      9.69 o 
   4  10   1       65.94       66.42      4.00 o 
   5  10   1       32.98       34.88      3.09 o 
   6  10   1       16.70       15.32      3.80 o 
   7  10   1        3.48        0.96      5.21 o 
  -7  11   1       31.63       32.16      5.52 o 
  -6  11   1       15.11       13.47      3.81 o 
  -5  11   1      115.31      112.06      6.60 o 
  -4  11   1      220.54      221.88     18.10 o 
  -3  11   1       64.48       66.17      3.35 o 
  -2  11   1      728.97      719.58     15.11 o 
  -1  11   1      331.49      327.92     11.96 o 
   0  11   1      337.48      346.66      5.63 o 
   1  11   1      323.56      330.60      7.57 o 
   2  11   1      739.98      784.11     11.85 o 
   3  11   1       63.12       58.79      3.53 o 
   4  11   1      225.89      218.11      6.17 o 
   5  11   1      116.03      108.47      4.91 o 
   6  11   1       15.63       14.46      5.25 o 
   7  11   1       31.94       39.60      8.36 o 
  -7  12   1        0.18        1.24      3.50 o 
  -6  12   1        7.74       10.01      3.69 o 
  -5  12   1       16.94       19.36      3.68 o 
  -4  12   1       14.91       12.36      2.65 o 
  -3  12   1      110.01       98.46      4.09 o 
  -2  12   1      445.20      423.75     17.45 o 
  -1  12   1       85.73       90.81      3.79 o 
   0  12   1     1258.56     1342.10     51.25 o 
   1  12   1       88.42       98.33      3.08 o 
   2  12   1      449.80      474.49      8.33 o 
   3  12   1      110.75      109.81      4.93 o 
   4  12   1       15.31       18.66      3.87 o 
   5  12   1       15.78       17.16      2.53 o 
   6  12   1        7.97       10.66      3.43 o 
   7  12   1        0.18       -4.96      4.29 o 
  -7  13   1        4.82        1.61      3.54 o 
  -6  13   1       44.83       58.05      6.39 o 
  -5  13   1       15.42       10.81      3.35 o 
  -4  13   1      327.79      318.06     15.50 o 
  -3  13   1        2.92        0.86      1.44 o 
  -2  13   1       43.40       38.74      2.59 o 
  -1  13   1       50.04       51.89      2.27 o 
   0  13   1      376.77      380.34     12.35 o 
   1  13   1       46.00       53.58      2.37 o 
   2  13   1       42.46       42.57      3.13 o 
   3  13   1        2.57        1.61      1.76 o 
   4  13   1      328.27      320.21      9.51 o 
   5  13   1       16.04       13.16      2.70 o 
   6  13   1       43.97       41.29     10.09 o 
   7  13   1        4.64        7.13      5.03 o 
  -6  14   1       17.77       17.14      4.07 o 
  -5  14   1       16.63       21.04      3.95 o 
  -4  14   1        6.42        8.03      2.37 o 
  -3  14   1      128.12      123.68      5.41 o 
  -2  14   1       94.85       82.97      4.75 o 
  -1  14   1      519.35      538.04      8.48 o 
   0  14   1      148.98      133.61      3.38 o 
   1  14   1      512.11      552.16     20.47 o 
   2  14   1       93.63       90.69      3.84 o 
   3  14   1      127.81      124.60      5.55 o 
   4  14   1        6.30        9.68      2.73 o 
   5  14   1       18.06       12.19      3.96 o 
   6  14   1       17.26       18.05      4.02 o 
  -6  15   1        9.03        7.20      3.59 o 
  -5  15   1        7.74        7.72      3.10 o 
  -4  15   1      113.84      109.57      4.93 o 
  -3  15   1       35.45       36.65      3.44 o 
  -2  15   1      302.70      285.31      6.92 o 
  -1  15   1      371.92      370.63     10.20 o 
   0  15   1       37.27       33.73      3.17 o 
   1  15   1      378.66      398.04     16.80 o 
   2  15   1      308.48      311.19      6.83 o 
   3  15   1       38.71       42.03      3.71 o 
   4  15   1      108.19      108.94      5.64 o 
   5  15   1        7.91        5.63      2.68 o 
   6  15   1        9.09        9.55      3.46 o 
  -6  16   1       16.12       12.47      3.87 o 
  -5  16   1       26.82       23.08      4.20 o 
  -4  16   1       69.81       72.62      4.15 o 
  -3  16   1       86.17       82.96      4.83 o 
  -2  16   1      341.19      329.28     10.44 o 
  -1  16   1       63.18       57.51      2.55 o 
   0  16   1      563.50      528.82     14.33 o 
   1  16   1       59.61       63.44      3.26 o 
   2  16   1      341.75      348.02     20.65 o 
   3  16   1       84.57       80.66      4.72 o 
   4  16   1       70.38       77.02      4.93 o 
   5  16   1       25.33       27.76      4.27 o 
   6  16   1       16.26       15.80      3.93 o 
  -6  17   1       30.57       31.34      5.22 o 
  -5  17   1        8.31        8.22      3.08 o 
  -4  17   1        3.58        2.63      2.12 o 
  -3  17   1      277.48      264.99     11.81 o 
  -2  17   1      212.48      207.31      5.27 o 
  -1  17   1      334.43      327.41      8.12 o 
   0  17   1       79.40       75.36      2.76 o 
   1  17   1      333.18      335.16     12.71 o 
   2  17   1      214.69      218.77     20.54 o 
   3  17   1      280.85      274.95      9.04 o 
   4  17   1        4.13        4.27      2.49 o 
   5  17   1        8.79       13.42      3.51 o 
   6  17   1       30.83       36.35     11.92 o 
  -6  18   1       19.31       14.47      4.15 o 
  -5  18   1       80.46       75.47      6.14 o 
  -4  18   1       87.45       81.20      4.51 o 
  -3  18   1      119.92      114.35      4.86 o 
  -2  18   1       55.72       54.89      3.56 o 
  -1  18   1      148.53      140.25      4.08 o 
   0  18   1       24.18       25.07      2.15 o 
   1  18   1      148.61      170.79      6.19 o 
   2  18   1       57.69       57.54     11.88 o 
   3  18   1      120.54      127.46     11.12 o 
   4  18   1       83.49       76.59      5.05 o 
   5  18   1       82.00       74.55     11.44 o 
   6  18   1       18.85       14.76      4.24 o 
  -6  19   1       10.57        4.01      3.66 o 
  -5  19   1        9.05       11.19      3.64 o 
  -4  19   1       63.49       66.63      4.94 o 
  -3  19   1       64.04       61.13      4.63 o 
  -2  19   1      171.68      156.61      4.67 o 
  -1  19   1      106.59       99.31      3.49 o 
   0  19   1        5.43        3.52      1.45 o 
   1  19   1      103.03      103.72      5.26 o 
   2  19   1      167.25      163.67      7.47 o 
   3  19   1       58.87       65.48      4.57 o 
   4  19   1       63.80       65.44      4.78 o 
   5  19   1        9.14       13.88      5.80 o 
   6  19   1       10.96        9.74      4.01 o 
  -6  20   1       13.00        7.65      5.68 o 
  -5  20   1        2.74        1.25      2.79 o 
  -4  20   1       50.93       57.18      8.48 o 
  -3  20   1      157.42      137.96      4.73 o 
  -2  20   1      177.68      165.54      4.85 o 
  -1  20   1       47.48       48.25      2.71 o 
   0  20   1        0.93        0.30      1.39 o 
   1  20   1       49.59       56.02      3.91 o 
   2  20   1      179.03      185.98      7.64 o 
   3  20   1      154.42      148.58      6.91 o 
   4  20   1       52.78       60.22      5.86 o 
   5  20   1        2.69        2.37      3.08 o 
   6  20   1       13.33        9.06      4.01 o 
  -5  21   1       27.83       23.67      4.80 o 
  -4  21   1       16.46       13.03      3.76 o 
  -3  21   1      184.18      178.51      6.33 o 
  -2  21   1       61.90       64.41      3.41 o 
  -1  21   1        6.04       12.05      1.95 o 
   0  21   1        0.50        0.82      1.37 o 
   1  21   1        7.25       12.97      2.47 o 
   2  21   1       62.47       74.54      5.40 o 
   3  21   1      180.09      186.18      7.97 o 
   4  21   1       15.49       12.68      3.57 o 
   5  21   1       27.68       31.36      7.68 o 
  -5  22   1       17.64       13.41      4.02 o 
  -4  22   1       25.14       23.60      4.36 o 
  -3  22   1      178.22      175.98      6.41 o 
  -2  22   1       88.48       82.01      3.62 o 
  -1  22   1      455.89      454.19     11.69 o 
   0  22   1      115.11      117.34      3.92 o 
   1  22   1      453.31      474.71     24.68 o 
   2  22   1       90.76       95.26      9.82 o 
   3  22   1      181.56      176.03     11.56 o 
   4  22   1       25.98       24.72      4.49 o 
   5  22   1       18.06       16.22      4.84 o 
  -5  23   1       38.80       42.10      5.78 o 
  -4  23   1       76.15       72.99      5.50 o 
  -3  23   1       93.83       94.27      4.81 o 
  -2  23   1      246.68      242.80      6.26 o 
  -1  23   1        6.89       12.39      2.61 o 
   0  23   1      126.92      121.80      5.09 o 
   1  23   1        5.86       19.89      7.74 o 
   2  23   1      250.16      249.26     21.09 o 
   3  23   1       94.96      106.46     13.14 o 
   4  23   1       76.87       76.69      5.62 o 
   5  23   1       38.43       46.03      6.02 o 
  -5  24   1        7.65        8.54      3.93 o 
  -4  24   1       23.23       22.98      4.45 o 
  -3  24   1        0.95        2.06      2.37 o 
  -2  24   1      113.67      105.90      4.94 o 
  -1  24   1       27.73       31.74      2.96 o 
   0  24   1      149.29      152.00      8.19 o 
   1  24   1       28.63       34.13      4.67 o 
   2  24   1      118.55      127.52      9.50 o 
   3  24   1        1.22        2.34      2.91 o 
   4  24   1       23.50       16.76      4.13 o 
   5  24   1        7.18       10.89      3.90 o 
  -5  25   1        0.82       -2.52      2.90 o 
  -4  25   1       20.64       17.97      4.17 o 
  -3  25   1       28.84       18.35      3.89 o 
  -2  25   1        8.17       10.58      2.66 o 
  -1  25   1      218.54      200.19      5.67 o 
   0  25   1       29.60       34.19      3.90 o 
   1  25   1      217.95      211.97      8.86 o 
   2  25   1        8.05        5.63      3.24 o 
   3  25   1       28.05       27.93      4.60 o 
   4  25   1       19.09       20.41      4.60 o 
   5  25   1        0.74        1.25      3.40 o 
  -4  26   1        3.22        1.56      2.89 o 
  -3  26   1       18.26       14.97      3.70 o 
  -2  26   1        5.40        4.44      2.32 o 
  -1  26   1       12.61       17.40      3.23 o 
   0  26   1       22.41       25.44      3.61 o 
   1  26   1       13.45       20.80      4.18 o 
   2  26   1        5.39        2.73      3.19 o 
   3  26   1       17.44       14.01      3.94 o 
   4  26   1        3.09        0.96      3.18 o 
  -4  27   1       16.50       17.55      4.26 o 
  -3  27   1       10.02        6.62      3.33 o 
  -2  27   1       78.75       68.77      8.00 o 
  -1  27   1        1.08        1.21      2.51 o 
   0  27   1       65.86       69.06      4.99 o 
   1  27   1        1.30        2.11      2.94 o 
   2  27   1       77.15       82.32      6.35 o 
   3  27   1        9.22        7.05      4.73 o 
   4  27   1       15.53       12.03      4.25 o 
  -4  28   1       16.71       11.00      9.47 o 
  -3  28   1        0.05        1.04      2.93 o 
  -2  28   1       47.20       56.65      5.01 o 
  -1  28   1       66.94       75.07      7.87 o 
   0  28   1      211.66      215.94      7.70 o 
   1  28   1       66.04       61.94      5.79 o 
   2  28   1       45.57       55.04      6.29 o 
   3  28   1        0.06        2.65      3.41 o 
   4  28   1       16.83       20.40      4.82 o 
  -3  29   1       58.13       76.56      7.14 o 
  -2  29   1       23.85       26.97      5.36 o 
  -1  29   1        3.32       12.98      4.49 o 
   0  29   1       22.43       31.80      4.99 o 
   1  29   1        3.48        2.35      5.29 o 
   2  29   1       24.66       27.52      4.93 o 
   3  29   1       58.00       65.27     16.39 o 
  -3  30   1        9.11        9.53      3.78 o 
  -2  30   1       18.45       34.97      5.91 o 
  -1  30   1       40.99       51.78      6.81 o 
   0  30   1        6.20        1.60      3.30 o 
   1  30   1       40.89       65.49     12.14 o 
   2  30   1       18.61       17.69      4.45 o 
   3  30   1        9.08       10.54      4.22 o 
  -2  31   1       17.01       18.87      6.95 o 
  -1  31   1        0.60        6.10      4.37 o 
   0  31   1        3.15        5.27      6.00 o 
   1  31   1        0.61       -0.42      3.13 o 
   2  31   1       17.15       10.54      4.20 o 
  -2  32   1        9.15       15.22      6.72 o 
  -1  32   1        7.44        7.68      4.76 o 
   0  32   1       10.04        0.12      5.79 o 
   1  32   1        6.70        8.55      4.13 o 
   2  32   1        9.24        4.65      3.92 o 
  -1  33   1       12.98       19.54      5.62 o 
   0  33   1        0.00       -2.94      6.98 o 
   1  33   1       12.90        7.37      4.35 o 
   0   0   2      292.34      253.54     10.58 o 
   1   0   2      109.51       98.09      4.55 o 
   2   0   2      139.83      144.09      5.66 o 
   3   0   2      226.83      251.67      9.09 o 
   4   0   2       17.58       27.32      2.72 o 
   5   0   2      269.50      252.14     12.47 o 
   6   0   2        9.76       11.13      4.05 o 
   7   0   2        0.73       -3.53      3.77 o 
  -7   1   2        5.36        3.49      4.25 o 
  -6   1   2       11.60       14.03      4.48 o 
  -5   1   2       21.43       31.49      4.14 o 
  -4   1   2      521.00      525.61     14.24 o 
  -3   1   2      476.73      468.33      7.20 o 
  -2   1   2      581.89      601.80      9.28 o 
  -1   1   2     1029.17     1028.37     16.01 o 
   0   1   2       64.62       64.60      5.06 o 
   1   1   2     1022.92     1037.35     19.08 o 
   2   1   2      593.24      616.37     16.63 o 
   3   1   2      472.25      463.79      9.14 o 
   4   1   2      527.68      516.93     15.60 o 
   5   1   2       22.56       27.45      4.07 o 
   6   1   2       11.23       10.48      3.49 o 
   7   1   2        5.51        2.43      4.07 o 
  -7   2   2        3.39       -2.49      3.83 o 
  -6   2   2        8.85        5.94      3.59 o 
  -5   2   2       90.60       84.14      5.05 o 
  -4   2   2      174.04      171.93      6.61 o 
  -3   2   2      106.68      103.94      2.93 o 
  -2   2   2      123.07      108.75      2.94 o 
  -1   2   2      142.25      130.18      4.26 o 
   0   2   2      325.65      311.39      8.50 o 
   1   2   2      136.66      126.13      5.09 o 
   2   2   2      124.39      110.43      5.09 o 
   3   2   2      100.48      100.29      6.26 o 
   4   2   2      171.33      175.82      9.72 o 
   5   2   2       91.64       84.11      3.92 o 
   6   2   2        9.16        4.78      3.08 o 
   7   2   2        3.45        3.35      5.01 o 
  -7   3   2        5.50        5.35      4.33 o 
  -6   3   2        2.55        4.02      3.66 o 
  -5   3   2        5.96        7.88      3.39 o 
  -4   3   2      215.32      207.44     10.82 o 
  -3   3   2       84.92       85.05      3.09 o 
  -2   3   2       16.09       22.33      1.76 o 
  -1   3   2      316.00      313.13      6.12 o 
   0   3   2      147.58      145.41      6.94 o 
   1   3   2      319.23      325.93      8.76 o 
   2   3   2       13.96       12.69      2.26 o 
   3   3   2       87.92       83.94      3.69 o 
   4   3   2      220.67      223.00      5.56 o 
   5   3   2        5.57        9.19      3.53 o 
   6   3   2        2.85        0.52      2.97 o 
   7   3   2        5.19        5.85      5.97 o 
  -7   4   2        6.67        6.35      4.16 o 
  -6   4   2        5.24        7.33      3.85 o 
  -5   4   2       70.87       65.78      6.55 o 
  -4   4   2      100.87      100.37      5.22 o 
  -3   4   2      121.27      125.90      3.69 o 
  -2   4   2      347.89      352.71      6.87 o 
  -1   4   2      429.66      448.87     16.29 o 
   0   4   2      180.83      167.79      5.99 o 
   1   4   2      418.07      457.92     14.45 o 
   2   4   2      331.63      365.62     15.19 o 
   3   4   2      126.10      126.44      4.92 o 
   4   4   2      101.98       98.40      3.74 o 
   5   4   2       70.76       66.21      4.40 o 
   6   4   2        5.20       -0.41      3.22 o 
   7   4   2        6.52        5.29      5.69 o 
  -7   5   2        1.83        1.36      3.93 o 
  -6   5   2        5.23        3.08      4.99 o 
  -5   5   2       47.15       58.10      6.24 o 
  -4   5   2       44.74       55.91      5.89 o 
  -3   5   2       75.06       77.06      2.80 o 
  -2   5   2     1043.51     1034.95     21.47 o 
  -1   5   2        4.80        3.89      1.71 o 
   0   5   2      194.38      188.90      5.09 o 
   1   5   2        4.23        5.04      1.53 o 
   2   5   2     1048.28     1093.92     22.97 o 
   3   5   2       74.25       71.58      3.71 o 
   4   5   2       43.02       48.29      2.97 o 
   5   5   2       45.18       50.07      4.36 o 
   6   5   2        4.84        1.18      3.54 o 
   7   5   2        1.81       -5.94      4.94 o 
  -7   6   2        6.29        1.25      3.64 o 
  -6   6   2        1.45        3.19      3.68 o 
  -5   6   2       33.81       34.69      5.12 o 
  -4   6   2      109.85      109.98     16.56 o 
  -3   6   2       99.73      105.38      4.75 o 
  -2   6   2      534.97      530.34     19.58 o 
  -1   6   2       53.48       50.95      3.04 o 
   0   6   2       73.29       74.97      3.68 o 
   1   6   2       52.35       51.69      2.36 o 
   2   6   2      551.81      565.79     21.96 o 
   3   6   2       97.45      104.84      4.99 o 
   4   6   2      112.31      112.23      6.06 o 
   5   6   2       33.70       40.09      7.59 o 
   6   6   2        1.36        2.52      2.64 o 
   7   6   2        6.24       18.03      7.91 o 
  -7   7   2        4.69       -0.90      3.96 o 
  -6   7   2       30.89       24.68      8.26 o 
  -5   7   2       56.26       60.43      8.19 o 
  -4   7   2       24.33       22.95      6.44 o 
  -3   7   2      236.93      230.00     14.21 o 
  -2   7   2     1229.03     1185.67     34.74 o 
  -1   7   2      726.72      714.44     24.60 o 
   0   7   2      985.27      963.76     31.18 o 
   1   7   2      727.31      741.87     24.93 o 
   2   7   2     1217.18     1244.22     40.44 o 
   3   7   2      240.75      253.38      7.92 o 
   4   7   2       24.48       30.50      3.11 o 
   5   7   2       55.79       51.12      4.12 o 
   6   7   2       30.87       33.74      8.94 o 
   7   7   2        4.50        2.26      6.43 o 
  -6   8   2       19.04       11.54      4.21 o 
  -5   8   2        0.29       -0.75      2.86 o 
  -4   8   2       84.09       78.68     13.83 o 
  -3   8   2      105.13       93.99      7.88 o 
  -2   8   2      525.88      528.35     22.19 o 
  -1   8   2      787.40      786.75     30.82 o 
   0   8   2        8.34        7.96      1.63 o 
   1   8   2      800.56      836.34     19.38 o 
   2   8   2      521.70      531.49     33.21 o 
   3   8   2      106.67      112.55      5.25 o 
   4   8   2       85.42       85.04      4.09 o 
   5   8   2        0.21       -0.47      2.12 o 
   6   8   2       18.85       20.94      3.79 o 
  -6   9   2        2.20        2.27      3.41 o 
  -5   9   2       59.33       75.09     12.90 o 
  -4   9   2       11.38       10.24      3.38 o 
  -3   9   2       26.90       28.77      3.78 o 
  -2   9   2      203.28      190.01      6.45 o 
  -1   9   2      196.60      178.26     15.71 o 
   0   9   2       66.06       59.72      4.54 o 
   1   9   2      187.78      179.30      5.63 o 
   2   9   2      195.50      187.72     16.09 o 
   3   9   2       27.60       32.56      5.99 o 
   4   9   2       11.33       11.43      2.39 o 
   5   9   2       59.54       64.40      4.02 o 
   6   9   2        2.45        0.43      2.48 o 
  -6  10   2        2.66       -0.51      3.33 o 
  -5  10   2       56.88       60.14      6.86 o 
  -4  10   2        7.34        9.56      5.09 o 
  -3  10   2        9.73        8.82      3.37 o 
  -2  10   2      117.98      124.46      7.58 o 
  -1  10   2      870.00      862.37     51.48 o 
   0  10   2        0.06       -0.83      1.03 o 
   1  10   2      858.43      899.72     42.34 o 
   2  10   2      120.27      137.88     16.02 o 
   3  10   2        7.71        5.12      2.27 o 
   4  10   2        7.71       11.18      2.46 o 
   5  10   2       56.31       58.80      3.97 o 
   6  10   2        2.51       -2.79      2.51 o 
  -6  11   2        4.57        7.15      3.92 o 
  -5  11   2       40.16       46.70     13.14 o 
  -4  11   2        3.88        2.41      2.75 o 
  -3  11   2        8.81        5.17      2.14 o 
  -2  11   2       62.61       62.94      7.01 o 
  -1  11   2        1.36        3.68      1.64 o 
   0  11   2      206.44      223.58     10.03 o 
   1  11   2        1.05       -0.09      1.18 o 
   2  11   2       64.44       63.21      6.16 o 
   3  11   2        8.54        9.90      2.92 o 
   4  11   2        4.02        1.10      2.18 o 
   5  11   2       38.35       34.95      4.06 o 
   6  11   2        4.32        2.75      3.04 o 
  -6  12   2        1.38        4.94      3.79 o 
  -5  12   2       50.90       48.71      6.87 o 
  -4  12   2       10.44        9.94      2.81 o 
  -3  12   2      247.83      239.16     13.59 o 
  -2  12   2       21.99       25.57      3.77 o 
  -1  12   2      184.78      174.10     12.73 o 
   0  12   2      341.60      347.42     16.14 o 
   1  12   2      186.50      194.23      7.47 o 
   2  12   2       20.66       25.65      3.74 o 
   3  12   2      252.67      267.73     10.45 o 
   4  12   2       10.43       15.00      3.16 o 
   5  12   2       51.60       53.06     10.29 o 
   6  12   2        1.37        1.27      2.82 o 
  -6  13   2        2.61        3.80      3.81 o 
  -5  13   2       11.65       16.16      4.13 o 
  -4  13   2      151.29      149.28     13.03 o 
  -3  13   2       32.89       35.48      6.41 o 
  -2  13   2        8.02        6.36      2.01 o 
  -1  13   2      935.54      918.39     64.96 o 
   0  13   2        6.90        4.16      1.41 o 
   1  13   2      934.28      995.16     42.36 o 
   2  13   2        8.55        8.33      2.72 o 
   3  13   2       33.91       44.72      9.40 o 
   4  13   2      153.80      167.15     10.39 o 
   5  13   2       11.18       10.63      3.56 o 
   6  13   2        2.73        2.84      3.72 o 
  -6  14   2       13.92        7.26      4.01 o 
  -5  14   2        3.18        1.27      3.00 o 
  -4  14   2      148.71      134.09     12.38 o 
  -3  14   2       75.78       74.58      4.32 o 
  -2  14   2      134.43      132.49     12.10 o 
  -1  14   2      140.59      140.40      7.72 o 
   0  14   2       68.40       69.06      7.25 o 
   1  14   2      142.45      154.39     11.42 o 
   2  14   2      138.51      141.05      8.96 o 
   3  14   2       74.12       78.05      5.21 o 
   4  14   2      151.06      150.04      9.72 o 
   5  14   2        3.04        2.41      2.39 o 
   6  14   2       14.24       10.74      4.26 o 
  -6  15   2       19.77       17.53      4.89 o 
  -5  15   2       62.38       68.98     15.78 o 
  -4  15   2       29.91       43.78      7.04 o 
  -3  15   2      224.04      209.47     20.02 o 
  -2  15   2       95.41       90.26     12.37 o 
  -1  15   2        5.85        5.24      1.71 o 
   0  15   2       63.97       59.86      7.44 o 
   1  15   2        6.80        8.67      1.95 o 
   2  15   2       93.43       92.57     13.16 o 
   3  15   2      222.69      234.37     13.90 o 
   4  15   2       30.33       36.72      4.81 o 
   5  15   2       63.12       50.51      4.87 o 
   6  15   2       19.15       26.42      5.08 o 
  -6  16   2        2.54       -2.13      3.43 o 
  -5  16   2        2.30        4.56      3.45 o 
  -4  16   2       63.08       64.89     11.96 o 
  -3  16   2        1.84        2.72      2.21 o 
  -2  16   2       61.07       59.35      4.04 o 
  -1  16   2       61.03       55.98      3.23 o 
   0  16   2       90.09       82.19      6.65 o 
   1  16   2       62.34       56.45      6.77 o 
   2  16   2       55.93       68.99      5.60 o 
   3  16   2        1.64        6.10      2.93 o 
   4  16   2       60.52       62.75      7.12 o 
   5  16   2        2.10        3.75      2.79 o 
   6  16   2        2.66        6.83      4.12 o 
  -6  17   2        3.85        2.38      3.94 o 
  -5  17   2       42.08       58.43     10.00 o 
  -4  17   2       36.75       31.64      4.98 o 
  -3  17   2       46.65       50.22      5.85 o 
  -2  17   2      216.08      188.53      9.58 o 
  -1  17   2        2.18       -0.31      1.35 o 
   0  17   2       71.93       72.37      6.45 o 
   1  17   2        1.98       -1.34      3.50 o 
   2  17   2      213.72      215.43     17.64 o 
   3  17   2       49.12       47.40      8.88 o 
   4  17   2       36.01       28.59      7.43 o 
   5  17   2       40.95       40.57      4.70 o 
   6  17   2        4.13        1.86      3.21 o 
  -5  18   2       10.78        5.68      3.82 o 
  -4  18   2       43.84       47.69      4.99 o 
  -3  18   2       27.64       26.71      7.88 o 
  -2  18   2      442.40      402.97     34.84 o 
  -1  18   2      126.13      123.74      7.80 o 
   0  18   2        5.27       12.38      2.88 o 
   1  18   2      127.26      132.62     11.81 o 
   2  18   2      439.73      460.57     21.24 o 
   3  18   2       26.68       31.92      5.90 o 
   4  18   2       43.95       60.12     14.06 o 
   5  18   2       10.80        7.00      3.60 o 
  -5  19   2        2.70        3.67      3.48 o 
  -4  19   2       67.15       72.68      5.49 o 
  -3  19   2       55.64       57.89      6.60 o 
  -2  19   2      136.47      134.58     10.95 o 
  -1  19   2       52.19       57.91      3.40 o 
   0  19   2      197.11      190.83     12.67 o 
   1  19   2       52.77       61.55      6.20 o 
   2  19   2      141.05      149.89      7.72 o 
   3  19   2       54.74       65.33      6.42 o 
   4  19   2       66.80       78.01      7.35 o 
   5  19   2        3.14        0.43      3.33 o 
  -5  20   2        6.46       10.18      4.29 o 
  -4  20   2        9.42       10.50      3.26 o 
  -3  20   2       24.24       21.49      3.60 o 
  -2  20   2      175.39      174.59      9.95 o 
  -1  20   2      150.73      145.01      8.25 o 
   0  20   2       11.20        9.99      2.50 o 
   1  20   2      154.29      152.02     16.43 o 
   2  20   2      177.78      194.87     10.15 o 
   3  20   2       25.14       17.96      5.10 o 
   4  20   2        8.59        5.22      3.40 o 
   5  20   2        6.72       12.77      4.26 o 
  -5  21   2       48.49       73.70     15.08 o 
  -4  21   2       16.96       16.84      3.82 o 
  -3  21   2       12.50       18.19      4.47 o 
  -2  21   2       40.18       37.60      6.90 o 
  -1  21   2       44.91       53.44      4.70 o 
   0  21   2       12.54       11.87      3.51 o 
   1  21   2       48.63       62.52      6.64 o 
   2  21   2       37.98       47.41     10.23 o 
   3  21   2       12.68       19.56     11.67 o 
   4  21   2       16.75       17.43      4.53 o 
   5  21   2       48.73       52.41     13.95 o 
  -5  22   2       12.76       17.26      4.90 o 
  -4  22   2        9.26        6.93      3.18 o 
  -3  22   2       35.36       41.65      5.95 o 
  -2  22   2       40.95       30.54      3.73 o 
  -1  22   2       40.56       45.36      4.67 o 
   0  22   2        0.01       -1.26      2.13 o 
   1  22   2       43.42       51.14      6.16 o 
   2  22   2       41.58       35.03      9.86 o 
   3  22   2       35.08       37.33      5.58 o 
   4  22   2        9.45        8.17      3.89 o 
   5  22   2       12.29       11.87      4.42 o 
  -4  23   2       12.36       12.26      3.64 o 
  -3  23   2       21.40       21.96      3.24 o 
  -2  23   2        0.57        0.83      2.04 o 
  -1  23   2       91.74       88.50      5.06 o 
   0  23   2       52.02       57.86      9.81 o 
   1  23   2       88.37       90.80      6.54 o 
   2  23   2        0.40        0.93      2.91 o 
   3  23   2       20.58       22.11      4.73 o 
   4  23   2       12.59        7.75      5.06 o 
  -4  24   2        3.85        3.93      3.16 o 
  -3  24   2       53.51       54.70      7.31 o 
  -2  24   2       57.75       52.49      8.17 o 
  -1  24   2       53.01       63.70      4.72 o 
   0  24   2       23.14       37.58     11.33 o 
   1  24   2       51.36       67.81      7.59 o 
   2  24   2       58.36       59.92     16.01 o 
   3  24   2       52.64       66.90     12.23 o 
   4  24   2        3.83        0.08      4.06 o 
  -4  25   2        9.45        4.11      3.82 o 
  -3  25   2        4.49        2.76      2.82 o 
  -2  25   2       25.39       32.98      4.32 o 
  -1  25   2      205.11      200.80     14.85 o 
   0  25   2       14.00       25.19      5.28 o 
   1  25   2      207.29      208.18     23.60 o 
   2  25   2       25.03       31.21      5.44 o 
   3  25   2        4.75        5.41      3.72 o 
   4  25   2        9.09        4.76      4.22 o 
  -4  26   2        2.60        1.99      3.71 o 
  -3  26   2       23.63       26.37      8.16 o 
  -2  26   2       18.32       22.33      6.42 o 
  -1  26   2       27.24       32.28      5.70 o 
   0  26   2      120.27      130.98      8.14 o 
   1  26   2       27.96       32.97      5.78 o 
   2  26   2       16.97       24.85      8.83 o 
   3  26   2       23.91       21.65      4.96 o 
   4  26   2        2.50        2.80      4.23 o 
  -3  27   2        2.38        3.48      2.98 o 
  -2  27   2       27.06       32.98      6.02 o 
  -1  27   2       14.95       21.53      4.93 o 
   0  27   2       71.13       71.97      8.04 o 
   1  27   2       14.90       22.48      5.21 o 
   2  27   2       27.61       32.26      6.49 o 
   3  27   2        2.56        4.25      3.93 o 
  -3  28   2        4.70        7.75      7.70 o 
  -2  28   2       16.45       25.99      4.33 o 
  -1  28   2       17.78       16.38      5.09 o 
   0  28   2       33.56       32.87      5.88 o 
   1  28   2       18.33       10.59      4.57 o 
   2  28   2       16.31       21.17      5.28 o 
   3  28   2        4.60        6.26      4.74 o 
  -2  29   2        4.91       10.14      4.17 o 
  -1  29   2       40.73       35.62     12.13 o 
   0  29   2       71.30       83.73      8.68 o 
   1  29   2       40.10       38.97      6.60 o 
   2  29   2        5.39        5.87      4.30 o 
  -2  30   2       11.18       13.85     11.84 o 
  -1  30   2        0.61       -0.33      3.76 o 
   0  30   2       19.99       33.70      6.07 o 
   1  30   2        0.70       -1.64      4.13 o 
   2  30   2       11.02        5.12      4.59 o 
  -1  31   2       25.46       34.52      6.17 o 
   0  31   2       17.15       15.65      5.18 o 
   1  31   2       26.27       33.21      6.33 o 
   0   0   3      230.84      206.76     11.33 o 
   1   0   3      142.58      133.76      8.59 o 
   2   0   3       16.85       14.62      2.58 o 
   3   0   3       53.83       58.04      4.15 o 
   4   0   3       55.03       49.80      6.84 o 
   5   0   3        5.64        2.39      3.34 o 
   6   0   3        0.26        0.08      3.60 o 
  -6   1   3        2.31        5.51      4.15 o 
  -5   1   3        9.57        6.47      3.80 o 
  -4   1   3        1.01        1.75      3.09 o 
  -3   1   3        4.21        4.79      2.86 o 
  -2   1   3       52.58       51.62      3.97 o 
  -1   1   3       74.47       70.54      4.22 o 
   0   1   3      133.68      110.37      5.83 o 
   1   1   3       72.49       69.48      6.43 o 
   2   1   3       52.92       46.96      5.29 o 
   3   1   3        3.89        1.86      2.28 o 
   4   1   3        0.98       -0.45      3.21 o 
   5   1   3        9.21       11.95      4.30 o 
   6   1   3        2.26       -0.10      3.73 o 
  -6   2   3        3.53       -3.21      4.63 o 
  -5   2   3        5.34        2.99      3.46 o 
  -4   2   3       37.95       34.20      5.55 o 
  -3   2   3      153.23      152.95      8.13 o 
  -2   2   3        2.01        1.47      1.66 o 
  -1   2   3      136.47      128.64      5.18 o 
   0   2   3       10.03        7.47      3.94 o 
   1   2   3      133.51      121.86      6.02 o 
   2   2   3        1.57        2.47      2.00 o 
   3   2   3      149.14      154.74      7.01 o 
   4   2   3       37.48       38.37      6.07 o 
   5   2   3        4.85       -0.64      3.70 o 
   6   2   3        3.60        0.86      4.19 o 
  -6   3   3        3.95        6.97      6.04 o 
  -5   3   3       19.24       14.14      4.36 o 
  -4   3   3       12.64       13.44      4.73 o 
  -3   3   3       54.82       66.47      6.66 o 
  -2   3   3       32.67       33.57      3.69 o 
  -1   3   3      110.81      111.49      4.75 o 
   0   3   3      442.16      459.74     25.87 o 
   1   3   3      107.65       93.14     10.12 o 
   2   3   3       34.52       39.30     14.32 o 
   3   3   3       53.78       55.06      4.04 o 
   4   3   3       12.98       17.72      3.22 o 
   5   3   3       19.04       16.97      4.86 o 
   6   3   3        4.30        1.73      4.13 o 
  -6   4   3        5.19        2.53      3.95 o 
  -5   4   3        2.26        6.07      3.73 o 
  -4   4   3      103.75      104.02      7.20 o 
  -3   4   3      223.54      233.81     10.01 o 
  -2   4   3      432.10      443.08      8.93 o 
  -1   4   3       41.97       56.71      5.00 o 
   0   4   3       54.46       55.01      5.87 o 
   1   4   3       42.42       57.52      7.65 o 
   2   4   3      433.55      439.24     17.01 o 
   3   4   3      225.73      242.34      7.38 o 
   4   4   3      105.13      100.78      6.57 o 
   5   4   3        2.15        1.70      3.58 o 
   6   4   3        5.16        5.16      4.16 o 
  -6   5   3       13.42       18.91      5.29 o 
  -5   5   3        2.52        4.54      3.61 o 
  -4   5   3        1.95        0.27      2.34 o 
  -3   5   3      126.27      136.87      7.63 o 
  -2   5   3      125.94      126.94      5.75 o 
  -1   5   3       69.71       68.82      4.26 o 
   0   5   3      220.49      219.80      6.69 o 
   1   5   3       70.17       75.98      6.21 o 
   2   5   3      124.88      123.24      6.13 o 
   3   5   3      125.71      135.21      5.55 o 
   4   5   3        1.85        2.05      2.26 o 
   5   5   3        2.62        0.24      3.30 o 
   6   5   3       13.26       18.11      8.17 o 
  -6   6   3        8.07       11.26      4.83 o 
  -5   6   3        7.30       10.85      4.60 o 
  -4   6   3        7.04        3.86      2.67 o 
  -3   6   3      259.06      257.21     10.40 o 
  -2   6   3       63.45       68.76      6.38 o 
  -1   6   3       12.50       11.77      4.34 o 
   0   6   3        4.14        3.12      1.93 o 
   1   6   3       12.49        8.27      3.83 o 
   2   6   3       62.92       60.21      5.01 o 
   3   6   3      260.15      251.57     13.01 o 
   4   6   3        8.47        7.43      3.20 o 
   5   6   3        7.33        7.90      4.07 o 
   6   6   3        8.18       10.81      4.72 o 
  -6   7   3       32.55       29.76      6.30 o 
  -5   7   3        2.29       -0.94      3.15 o 
  -4   7   3      125.24      112.08      6.02 o 
  -3   7   3       56.75       58.69      4.42 o 
  -2   7   3       35.95       38.91      4.10 o 
  -1   7   3        7.04        4.18      2.11 o 
   0   7   3      111.24      106.47      4.57 o 
   1   7   3        6.74        3.29      2.71 o 
   2   7   3       33.56       36.19     11.79 o 
   3   7   3       56.79       52.49      7.10 o 
   4   7   3      124.42      112.19     15.43 o 
   5   7   3        2.31        2.98      2.78 o 
   6   7   3       31.79       24.52      7.64 o 
  -6   8   3        0.38        0.24      3.82 o 
  -5   8   3       22.45       16.66      4.69 o 
  -4   8   3        8.91       11.10      6.75 o 
  -3   8   3       68.42       71.09      7.65 o 
  -2   8   3       78.37       71.17     14.41 o 
  -1   8   3        0.47        0.91      1.72 o 
   0   8   3       35.50       40.10      6.15 o 
   1   8   3        0.44       -0.04      1.71 o 
   2   8   3       75.83       65.63      4.80 o 
   3   8   3       69.14       70.70      6.89 o 
   4   8   3        9.82       16.31      4.05 o 
   5   8   3       22.21       22.24      4.01 o 
   6   8   3        0.40        3.04      7.73 o 
  -6   9   3        3.50       11.30      4.80 o 
  -5   9   3       12.27       11.63      5.22 o 
  -4   9   3       97.64       99.78     14.41 o 
  -3   9   3       64.05       56.01      5.27 o 
  -2   9   3        7.64        8.41      2.56 o 
  -1   9   3       29.39       31.40      3.65 o 
   0   9   3      184.61      180.40     14.26 o 
   1   9   3       28.79       22.51      7.99 o 
   2   9   3        7.02        5.18      5.81 o 
   3   9   3       63.47       58.66     11.84 o 
   4   9   3       97.88      102.36     16.73 o 
   5   9   3       12.47       14.55      3.57 o 
   6   9   3        3.55       -0.76      4.31 o 
  -6  10   3       10.37       11.34      6.99 o 
  -5  10   3        8.40       12.10      4.52 o 
  -4  10   3      167.35      171.30     32.64 o 
  -3  10   3      438.11      398.60     31.03 o 
  -2  10   3       32.38       38.17      4.06 o 
  -1  10   3       37.22       44.16      5.79 o 
   0  10   3       15.32       15.10      2.81 o 
   1  10   3       38.22       38.12      8.91 o 
   2  10   3       31.67       44.35     15.49 o 
   3  10   3      444.66      425.13     43.93 o 
   4  10   3      166.86      171.43     10.39 o 
   5  10   3        8.64        6.93      3.23 o 
   6  10   3       10.10       17.03      5.44 o 
  -5  11   3       25.31       28.26      5.82 o 
  -4  11   3       24.27       22.89      9.98 o 
  -3  11   3       19.74       20.19      4.00 o 
  -2  11   3       17.46       11.20      2.93 o 
  -1  11   3      132.41      128.24     18.93 o 
   0  11   3        2.40        5.21      2.30 o 
   1  11   3      128.58      116.69      6.71 o 
   2  11   3       18.15       23.68      6.44 o 
   3  11   3       19.62       21.88      6.34 o 
   4  11   3       23.99       30.99      7.25 o 
   5  11   3       25.10       33.35      6.10 o 
  -5  12   3       49.79       60.82     10.47 o 
  -4  12   3       25.63       24.17      7.18 o 
  -3  12   3       34.07       43.13      5.04 o 
  -2  12   3      242.65      199.63     19.36 o 
  -1  12   3       13.15       14.33      6.37 o 
   0  12   3      117.18      123.13     11.33 o 
   1  12   3       11.87       13.22      4.27 o 
   2  12   3      243.46      201.92     29.51 o 
   3  12   3       33.00       50.62     17.28 o 
   4  12   3       26.08       23.64      6.97 o 
   5  12   3       49.28       43.65      7.37 o 
  -5  13   3        9.16       -0.19      3.84 o 
  -4  13   3        6.60        3.89      2.85 o 
  -3  13   3        4.07        1.31      2.48 o 
  -2  13   3      113.88      107.78     11.42 o 
  -1  13   3      110.55      119.90     11.46 o 
   0  13   3        1.16       -0.06      1.95 o 
   1  13   3      110.29      106.59     15.97 o 
   2  13   3      113.76      113.67     17.38 o 
   3  13   3        3.62        1.94      3.10 o 
   4  13   3        6.37        6.58      3.54 o 
   5  13   3        8.79        2.93      3.57 o 
  -5  14   3        4.51        6.05      4.12 o 
  -4  14   3        2.31        0.14      2.70 o 
  -3  14   3       39.37       43.29      4.79 o 
  -2  14   3       40.71       45.53      7.46 o 
  -1  14   3       57.32       67.54      6.28 o 
   0  14   3      146.27      164.62     10.33 o 
   1  14   3       55.09       55.96      6.29 o 
   2  14   3       39.55       45.03      5.72 o 
   3  14   3       37.56       51.91     13.37 o 
   4  14   3        2.64       -0.28      3.04 o 
   5  14   3        4.21       -0.41      3.34 o 
  -5  15   3        8.16        6.11      4.21 o 
  -4  15   3        0.44        0.19      2.70 o 
  -3  15   3       33.19       27.95      5.89 o 
  -2  15   3       30.61       26.84      4.78 o 
  -1  15   3      404.74      408.13     29.43 o 
   0  15   3      251.41      241.67     19.65 o 
   1  15   3      408.37      390.46     38.49 o 
   2  15   3       30.15       32.07      7.77 o 
   3  15   3       33.64       26.08      6.09 o 
   4  15   3        0.47       -0.88      3.21 o 
   5  15   3        8.18        3.17      3.78 o 
  -5  16   3       12.79       13.75      7.64 o 
  -4  16   3       33.39       33.22      5.36 o 
  -3  16   3       20.83       28.29      8.46 o 
  -2  16   3       40.91       45.85      6.75 o 
  -1  16   3      138.26      137.95     10.29 o 
   0  16   3        0.01        2.25      3.29 o 
   1  16   3      139.14      146.50     19.75 o 
   2  16   3       40.58       43.52      6.36 o 
   3  16   3       20.99       33.09     11.59 o 
   4  16   3       34.34       42.54      8.49 o 
   5  16   3       12.72       19.45      6.00 o 
  -5  17   3        1.41        1.71      3.68 o 
  -4  17   3       10.30       10.50      4.76 o 
  -3  17   3        2.67        1.06      2.63 o 
  -2  17   3        1.79        2.85      2.39 o 
  -1  17   3      111.55      108.60      6.71 o 
   0  17   3      194.64      194.98     18.06 o 
   1  17   3      112.73       98.15     14.94 o 
   2  17   3        1.88       -1.23      2.85 o 
   3  17   3        2.86        5.48      3.67 o 
   4  17   3       10.30       13.54      4.90 o 
   5  17   3        1.38        0.94      3.93 o 
  -4  18   3        5.74        8.12      3.39 o 
  -3  18   3        9.45        4.75      2.98 o 
  -2  18   3       37.00       38.25      4.70 o 
  -1  18   3       29.62       40.17      4.52 o 
   0  18   3       82.38       86.67      7.42 o 
   1  18   3       29.31       29.29      9.32 o 
   2  18   3       37.61       50.06      6.45 o 
   3  18   3        9.59        9.51      4.19 o 
   4  18   3        5.66        6.85      5.04 o 
  -4  19   3        0.48       -0.83      2.91 o 
  -3  19   3        2.98       -1.25      2.77 o 
  -2  19   3       28.75       36.01      5.91 o 
  -1  19   3        7.81        7.75      2.89 o 
   0  19   3       21.03        7.97      3.98 o 
   1  19   3        8.18        3.72      3.82 o 
   2  19   3       28.46       22.59      5.08 o 
   3  19   3        3.00        2.66      3.77 o 
   4  19   3        0.54       -4.37      3.56 o 
  -4  20   3       12.06       16.81      4.28 o 
  -3  20   3       30.81       27.74      7.52 o 
  -2  20   3       28.61       43.70      5.28 o 
  -1  20   3        0.47       -2.22      2.34 o 
   0  20   3        1.80        4.53      6.53 o 
   1  20   3        0.40       -2.61      2.80 o 
   2  20   3       27.81       37.87     12.97 o 
   3  20   3       31.52       30.08      6.16 o 
   4  20   3       11.62       13.87      4.86 o 
  -4  21   3        1.28       -2.47      3.24 o 
  -3  21   3       18.35       18.57      3.81 o 
  -2  21   3       68.87       73.21      7.60 o 
  -1  21   3       23.13       20.90      3.86 o 
   0  21   3      108.57      117.19     28.58 o 
   1  21   3       23.86       24.94      5.50 o 
   2  21   3       69.49       83.67     18.58 o 
   3  21   3       18.00        9.55      4.57 o 
   4  21   3        1.20       -1.25      3.63 o 
  -4  22   3       11.80       12.92      4.10 o 
  -3  22   3       10.76       11.03      3.39 o 
  -2  22   3       10.78       13.92      4.21 o 
  -1  22   3       29.47       28.19      5.99 o 
   0  22   3       16.50       19.72      6.12 o 
   1  22   3       29.95       33.19      7.36 o 
   2  22   3       10.38       13.35      4.93 o 
   3  22   3       10.02       10.46      9.47 o 
   4  22   3       11.56        9.94      6.34 o 
  -3  23   3        3.23        4.89      3.72 o 
  -2  23   3       12.76       19.00      4.20 o 
  -1  23   3       46.99       42.88      6.99 o 
   0  23   3        0.00        2.17      4.09 o 
   1  23   3       47.61       45.77     17.39 o 
   2  23   3       12.59       10.58      4.91 o 
   3  23   3        3.50        8.93      7.20 o 
  -3  24   3       39.21       46.19      9.97 o 
  -2  24   3        2.87        4.18      3.53 o 
  -1  24   3        8.05        3.35      4.66 o 
   0  24   3       15.63       16.67      5.40 o 
   1  24   3        7.97        7.69      8.72 o 
   2  24   3        2.78       -3.05      3.79 o 
   3  24   3       38.56       45.19      7.20 o 
  -2  25   3        1.01        1.71      3.48 o 
  -1  25   3       32.20       46.90     17.68 o 
   0  25   3        5.98        0.51      4.05 o 
   1  25   3       33.20       40.33     13.45 o 
   2  25   3        1.00        0.42      3.81 o 
  -2  26   3       10.82       10.50      4.08 o 
  -1  26   3        6.17        6.65      4.83 o 
   0  26   3        1.41        0.90      4.21 o 
   1  26   3        6.30        5.89      4.94 o 
   2  26   3       10.59       12.98      5.19 o 
  -1  27   3        9.61       12.41      5.05 o 
   0  27   3       28.78       24.16      6.26 o 
   1  27   3       10.20       11.74     11.79 o 
   0  28   3       21.28       18.35      5.67 o 
   0   0   4       76.74       51.23      8.58 o 
   1   0   4       29.10       42.80      8.77 o 
   2   0   4        0.01        1.82      5.92 o 
   3   0   4       30.22       36.81      6.77 o 
   4   0   4        1.62        2.13      4.53 o 
   5   0   4        0.26       -2.69      4.29 o 
  -5   1   4        0.40        3.91      4.24 o 
  -4   1   4        0.28       -0.73      3.77 o 
  -3   1   4       27.40       28.02      6.17 o 
  -2   1   4       19.12       22.14      5.59 o 
  -1   1   4       66.99       80.48     29.39 o 
   0   1   4       10.95        4.19      9.77 o 
   1   1   4       65.91       66.05     13.98 o 
   2   1   4       18.97       24.64      5.22 o 
   3   1   4       28.04       32.07      6.62 o 
   4   1   4        0.22       -3.00      3.88 o 
   5   1   4        0.36       -0.08      4.46 o 
  -5   2   4       15.92       16.81      5.97 o 
  -4   2   4       11.58        5.03      4.36 o 
  -3   2   4       27.20       35.84      6.48 o 
  -2   2   4        4.17        4.50      4.18 o 
  -1   2   4       11.28       25.79      8.80 o 
   0   2   4       40.92       41.70      7.94 o 
   1   2   4       11.65       13.74      5.49 o 
   2   2   4        3.84        1.72      3.50 o 
   3   2   4       26.88       29.58      6.69 o 
   4   2   4       12.09        9.56      4.97 o 
   5   2   4       15.77       23.88      6.14 o 
  -5   3   4        0.53        0.30      4.42 o 
  -4   3   4        4.79       -1.19      3.92 o 
  -3   3   4       35.76       45.23      7.10 o 
  -2   3   4       14.47       21.05      5.38 o 
  -1   3   4        3.10        0.40      2.81 o 
   0   3   4        4.07        1.04      3.48 o 
   1   3   4        2.77        3.61      3.32 o 
   2   3   4       15.25       21.19      5.34 o 
   3   3   4       34.93       29.83      9.97 o 
   4   3   4        4.93        1.98      4.66 o 
   5   3   4        0.50        2.22      4.52 o 
  -5   4   4        9.48       11.73      5.21 o 
  -4   4   4        8.68       12.84      4.69 o 
  -3   4   4        3.33       -0.93      3.71 o 
  -2   4   4        7.43       12.24      4.55 o 
  -1   4   4       35.10       41.27      9.22 o 
   0   4   4       24.97       27.17     18.27 o 
   1   4   4       34.87       29.79      5.46 o 
   2   4   4        7.27        8.81      4.14 o 
   3   4   4        3.05        3.13      4.07 o 
   4   4   4        8.15        5.24      4.49 o 
   5   4   4        9.82        7.04      4.87 o 
  -5   5   4        7.20       11.54      6.89 o 
  -4   5   4        7.46        6.88      4.51 o 
  -3   5   4       54.28       65.40      7.84 o 
  -2   5   4       17.09       16.32      5.63 o 
  -1   5   4       10.69        9.68      5.85 o 
   0   5   4       23.33       17.37      7.07 o 
   1   5   4       10.15        5.60      5.50 o 
   2   5   4       16.02       22.16      4.73 o 
   3   5   4       54.52       76.68      7.96 o 
   4   5   4        7.46        4.70      4.58 o 
   5   5   4        7.32       14.28      5.54 o 
  -4   6   4        0.02        0.40      3.36 o 
  -3   6   4        5.68        8.46      4.25 o 
  -2   6   4       99.62      112.25      6.72 o 
  -1   6   4        1.10       -2.68      2.53 o 
   0   6   4        0.15       -0.08      3.37 o 
   1   6   4        1.17       -0.77      2.93 o 
   2   6   4       99.56       94.06      7.89 o 
   3   6   4        5.68       10.84      4.73 o 
   4   6   4        0.07       -1.27      4.03 o 
  -4   7   4        1.13        3.32      3.97 o 
  -3   7   4       46.79       50.85      7.60 o 
  -2   7   4       62.35       86.00      6.72 o 
  -1   7   4       12.94       13.59      3.48 o 
   0   7   4       81.52       81.12      6.81 o 
   1   7   4       12.58       10.08      4.04 o 
   2   7   4       61.88       64.45     27.16 o 
   3   7   4       47.74       68.45      8.06 o 
   4   7   4        1.20        3.36      7.04 o 
  -4   8   4       19.93       26.52      8.59 o 
  -3   8   4       51.96       55.97      7.06 o 
  -2   8   4       77.64       83.55      8.29 o 
  -1   8   4       79.14       75.97     14.08 o 
   0   8   4        4.41        7.58      3.66 o 
   1   8   4       78.02       69.19      7.27 o 
   2   8   4       79.83       79.05     13.99 o 
   3   8   4       52.43       66.58      7.97 o 
   4   8   4       19.72       32.61     10.06 o 
  -4   9   4        4.10        8.23      6.66 o 
  -3   9   4       32.58       30.31      6.81 o 
  -2   9   4       21.87       26.04      4.12 o 
  -1   9   4       43.65       51.88     14.51 o 
   0   9   4       16.37       18.38      4.66 o 
   1   9   4       45.06       48.88     17.37 o 
   2   9   4       22.46       23.90      4.98 o 
   3   9   4       33.10       45.16      8.68 o 
   4   9   4        3.87        0.79      4.20 o 
  -4  10   4       15.49       26.00      8.53 o 
  -3  10   4        2.82        1.12      3.73 o 
  -2  10   4       50.12       51.11     10.91 o 
  -1  10   4        8.25        3.93      4.00 o 
   0  10   4       78.09       82.97     12.89 o 
   1  10   4        8.53        7.12      3.83 o 
   2  10   4       48.94       32.44     11.67 o 
   3  10   4        2.95        6.50      5.64 o 
   4  10   4       15.13       14.58      8.24 o 
  -4  11   4        9.15        3.42      6.17 o 
  -3  11   4       23.25       26.40      7.28 o 
  -2  11   4        9.63       13.86      4.96 o 
  -1  11   4       11.29       12.28     10.11 o 
   0  11   4      223.08      203.24     10.19 o 
   1  11   4       10.24        6.15      4.58 o 
   2  11   4        9.52       14.71      4.27 o 
   3  11   4       23.68       19.59      7.01 o 
   4  11   4        9.47       14.13      5.19 o 
  -4  12   4       13.65       23.61      8.10 o 
  -3  12   4       52.57       61.45     19.74 o 
  -2  12   4       19.14       19.08      5.32 o 
  -1  12   4       27.98       34.06     10.25 o 
   0  12   4      149.04      134.03     10.75 o 
   1  12   4       27.07       27.07      5.55 o 
   2  12   4       19.42       15.55      4.66 o 
   3  12   4       51.03       63.42      7.38 o 
   4  12   4       13.31       12.79      5.25 o 
  -4  13   4       16.76       22.20      7.95 o 
  -3  13   4       14.91       20.19      5.39 o 
  -2  13   4       16.07       15.73      4.96 o 
  -1  13   4       99.13      108.94     26.53 o 
   0  13   4        2.86        5.45      4.15 o 
   1  13   4       97.69       94.93      7.25 o 
   2  13   4       16.37       20.08      7.22 o 
   3  13   4       15.24       14.45      7.18 o 
   4  13   4       16.94       28.15      6.39 o 
  -4  14   4       38.19       43.32     10.19 o 
  -3  14   4        2.60        9.59      6.40 o 
  -2  14   4        8.75        7.32      4.14 o 
  -1  14   4       10.33       10.64      3.34 o 
   0  14   4       40.13       35.41     10.51 o 
   1  14   4        9.71        4.52      4.11 o 
   2  14   4        8.51        3.73      3.94 o 
   3  14   4        2.93        7.68      4.29 o 
   4  14   4       38.25       47.40      9.43 o 
  -3  15   4       41.19       37.72     13.89 o 
  -2  15   4        0.86       -1.49      3.15 o 
  -1  15   4        1.29       -1.91      3.45 o 
   0  15   4      127.88      107.89      8.85 o 
   1  15   4        1.06       -3.60      3.59 o 
   2  15   4        0.92        0.57      3.82 o 
   3  15   4       41.49       47.40     12.83 o 
  -3  16   4        8.37        4.20      4.33 o 
  -2  16   4        5.81        1.71      3.92 o 
  -1  16   4        3.82        2.73      4.24 o 
   0  16   4        0.00        1.71      7.57 o 
   1  16   4        4.13        6.52      4.29 o 
   2  16   4        5.83        1.62      3.79 o 
   3  16   4        8.78        5.44      5.25 o 
  -3  17   4       13.70       12.57      5.04 o 
  -2  17   4        6.68        9.21      4.74 o 
  -1  17   4       20.60       27.07     10.67 o 
   0  17   4       16.91       16.43      5.18 o 
   1  17   4       20.33       33.55     16.22 o 
   2  17   4        6.99        9.41      4.74 o 
   3  17   4       13.15        7.18      4.81 o 
  -3  18   4       15.12       17.65      5.48 o 
  -2  18   4       22.05       28.44      5.07 o 
  -1  18   4       44.81       49.81      7.50 o 
   0  18   4       11.21        5.18      4.27 o 
   1  18   4       45.42       35.06      8.96 o 
   2  18   4       22.91       23.62      6.17 o 
   3  18   4       14.99       14.20      5.36 o 
  -2  19   4       10.46       11.94      4.06 o 
  -1  19   4        0.99       -2.81      3.87 o 
   0  19   4        8.81       11.50     13.89 o 
   1  19   4        1.05        0.47      4.17 o 
   2  19   4       10.28       11.63      5.16 o 
  -2  20   4       10.32       11.66      5.68 o 
  -1  20   4        5.34        0.36      4.61 o 
   0  20   4       35.81       27.89     15.21 o 
   1  20   4        5.32        7.23      4.75 o 
   2  20   4       10.13        6.46      4.97 o 
  -1  21   4       14.46       10.24      5.30 o 
   0  21   4        4.32       11.72      5.44 o 
   1  21   4       14.02        8.26      4.61 o 
  -1  22   4        3.24        4.10      5.29 o 
   0  22   4        6.86        2.13      5.27 o 
   1  22   4        3.17        0.76      4.61 o 
   0   0   5        3.85       -5.10     12.30 o 
   1   0   5        6.63       18.88     14.03 o 
   2   0   5        3.57        8.62      6.95 o 
  -2   1   5        3.65        4.46      6.56 o 
  -1   1   5        2.65       25.85     12.48 o 
   0   1   5        0.03        4.12     16.16 o 
   1   1   5        2.57        2.44     12.49 o 
   2   1   5        3.50        2.81      6.83 o 
  -2   2   5       13.92       19.12      7.60 o 
  -1   2   5        0.51       -1.22      8.92 o 
   0   2   5        5.40       -6.18     16.77 o 
   1   2   5        0.45        0.01      7.17 o 
   2   2   5       14.13       14.16     13.13 o 
  -2   3   5       17.80       25.70      8.07 o 
  -1   3   5       11.73       23.05     10.38 o 
   0   3   5        0.04       -2.59      5.41 o 
   1   3   5       12.05       19.85      7.00 o 
   2   3   5       17.86       34.22     16.96 o 
  -2   4   5        2.74        4.11      5.85 o 
  -1   4   5       12.31       14.49      9.73 o 
   0   4   5        4.16       -0.37      5.79 o 
   1   4   5       12.71       19.38     10.93 o 
   2   4   5        2.65       -5.45     13.30 o 
  -2   5   5       10.42       10.22      6.26 o 
  -1   5   5       18.84       21.61     10.23 o 
   0   5   5       17.30       11.15      7.49 o 
   1   5   5       19.22       26.60      8.05 o 
   2   5   5       10.59       25.39     20.89 o 
  -2   6   5       14.15       18.69      8.84 o 
  -1   6   5        3.60       -0.09      4.82 o 
   0   6   5        3.21        1.21      3.76 o 
   1   6   5        3.40        3.13      4.45 o 
   2   6   5       14.18       26.32     22.03 o 
  -2   7   5        4.23        0.09      7.02 o 
  -1   7   5       29.37       27.60      8.93 o 
   0   7   5       44.97       34.30      6.47 o 
   1   7   5       29.04       28.13      7.74 o 
   2   7   5        4.35       13.23      6.46 o 
  -2   8   5        6.08        5.99      7.98 o 
  -1   8   5       13.45       10.21      7.18 o 
   0   8   5       13.92        9.63      5.00 o 
   1   8   5       13.39       21.43      5.54 o 
   2   8   5        5.87        2.46      6.08 o 
  -1   9   5       11.66        2.80      6.59 o 
   0   9   5       46.99       38.40     13.64 o 
   1   9   5       11.48        4.64      4.54 o 
  -1  10   5       25.57       24.87      8.84 o 
   0  10   5        1.08        1.61      4.30 o 
   1  10   5       25.41       29.53      6.39 o 
  -1  11   5       81.74       64.18     12.33 o 
   0  11   5        0.10       -3.67      4.32 o 
   1  11   5       82.04       67.50     25.93 o 
   0  12   5       12.68        7.29      4.79 o 
                                                 
